# Supplementary material for: Parkin-mediated ubiquitination inhibits BAK apoptotic activity by blocking its canonical hydrophobic groove
Source: Commun Biol. 2023 Dec 12;6:1260. doi: 10.1038/s42003-023-05650-z (PMC10716173; doi:10.1038/s42003-023-05650-z)
Supplement: Supplementary file 4 — Supplementary Data 1 [file 42003_2023_5650_MOESM4_ESM.xlsx]

## Sheet: Fig4b
Fig4b: source data for Limited proteolysis assay
	BAK+BID						Ub(G76C)~BAK(K113C)+BID						Ub(G76C/L8A/I44A/V70A)~BAK(K113C)+BID						Ub(G76C/H68A)~BAK(K113C)+BID										BAK
	uncleaved BAK						uncleaved BAK						uncleaved BAK						uncleaved BAK						uncleaved BAK
time	1	2	3	4	mean	SD	1	2	3	4	mean	SD	1	2	3	4	mean	SD	1	2	3	4	mean	SD	1	2	3	4	mean	SD
0	100	100	100	100	100	0	100	100	100	100	100	0	100	100	100	100	100	0	100	100	100	100	100	0	100	100	100	100	100	0
1	28.4166	20.0537	20.8336	9.21678	19.6302	6.8423	53.0592	61.3631	64.7157	60.0069	59.7862	4.24522	29.3192	23.2038	22.1014	17.1385	22.9407	4.33371	30.775	21.5572	24.895	9.96674	21.7985	7.58642	60.9054	61.2528	79.0902	41.6828	60.7328	13.2306
3	18.2024	13.6186	7.40047	7.25653	11.6195	4.58713	47.5548	44.7798	44.4525	38.3737	43.7902	3.35142	25.9244	10.4632	8.46642	4.0573	12.2278	8.24036	14.1714	5.91691	8.27313	0.841252	7.30068	4.79041	55.041	46.4832	48.2402	26.6828	44.1118	10.558
5	13.0127	5.93499	3.43307	2.35199	6.18319	4.15166	37.942	38.5275	35.8197	28.5345	35.2059	3.98131	13.0997	4.63929	6.75539	3.81052	7.07622	3.63967	6.52526	4.16974	7.08391	0.80462	4.64588	2.47275	42.8714	43.5036	38.3002	21.189	36.466	9.04581
10	8.48318	4.75021	1.72477	1.48112	4.10982	2.83438	25.9938	18.331	12.3622	12.3554	17.2606	5.60066	2.05118	0.921033	2.80474	2.7358	2.12819	0.756649	2.0606	1.05062	1.26871	0.70461	1.27113	0.498206	32.6673	18.9365	17.9877	5.1188	18.6776	9.74804
20	1.94281	0.303738	0.0243472	0.643235	0.728533	0.73452	7.16278	0.81895	0.23458	2.76517	2.74537	2.71703	0.943239	0.1283	0.770157	1.9091	0.9377	0.637741	1.87025	0.50897	0.108319	0.590868	0.769601	0.661171	9.63619	2.03594	3.64404	2.93496	4.56278	2.98405
